# Supplementary material for: Modeling the integration of ethics, social responsibility, and sustainability in university contexts
Source: PLoS One. 2025 Dec 9;20(12):e0337068. doi: 10.1371/journal.pone.0337068 (PMC12688095; doi:10.1371/journal.pone.0337068)
Supplement: S1 File — (TXT) [file pone.0337068.s001.txt]

i1	i2	i3	i4	i5	i6	i7	i8	i9	i10	i11	i12	i13	i14	i15	i16	i17	i18	i19	i20	i21	i22	i23	i24	i25	i26	i27	i28	i29	i30	STS_Academic_Results	EM_Academic_Results
4	3	3	2	2	2	2	2	2	2	2	2	2	2	2	2	2	2	2	2	2	2	5	4	3	2	2	2	2	2	3.2	3.3
5	4	5	5	5	4	4	5	5	4	5	4	5	4	4	5	5	4	4	5	4	4	5	4	5	4	4	5	4	5	4.4	4.3
5	4	5	5	5	3	5	4	5	5	5	5	5	5	5	4	5	5	5	5	5	5	5	3	5	5	2	5	5	5	4.5	4.4
5	4	5	1	2	1	4	5	5	5	5	4	4	4	5	4	4	5	5	5	4	5	5	1	5	3	5	4	5	5	3.9	4.1
5	5	5	5	5	5	5	4	5	5	5	5	5	5	5	5	5	5	4	5	5	5	5	3	5	5	4	5	4	4	4.7	4.6
5	5	5	5	5	5	5	5	5	5	5	5	5	5	5	5	5	5	5	5	5	5	5	5	5	5	5	5	5	5	4.6	4.5
5	5	4	5	3	3	4	5	5	5	5	5	5	5	5	5	5	5	5	5	5	5	5	2	4	5	2	3	5	5	4.4	4.4
5	5	5	3	5	4	5	4	5	5	4	5	5	4	5	5	4	5	4	5	5	4	4	2	4	5	4	4	4	4	4.1	4.1
5	5	5	2	4	5	2	5	5	5	5	4	5	4	5	5	4	5	4	5	5	5	5	3	5	3	2	4	5	5	4.2	4.3
1	2	1	3	4	3	4	5	5	5	5	5	3	5	4	3	4	5	4	4	5	3	3	2	2	3	1	3	3	1	2.3	2.3
4	4	4	4	4	4	4	4	4	4	5	4	5	4	4	4	4	4	4	5	5	5	4	3	4	4	3	4	4	4	3.9	3.9
5	3	2	4	3	4	4	4	5	4	1	4	5	4	5	5	4	5	3	4	5	5	4	2	3	4	4	5	3	3	3.3	3.4
4	5	5	4	4	4	5	4	5	5	5	5	5	4	4	5	5	5	4	4	5	4	4	4	4	4	5	5	4	4	3.8	3.8
3	3	2	3	3	4	4	4	3	4	4	4	5	3	3	3	4	4	3	3	4	4	2	1	3	3	3	4	2	2	3.6	3.8
5	5	5	5	5	4	5	5	5	5	5	5	5	5	5	5	5	5	4	5	5	5	4	2	2	5	3	5	4	5	4.6	4.6
3	4	4	3	2	3	2	4	3	4	4	4	3	3	2	3	3	4	3	3	2	2	2	3	3	4	3	4	3	2	3.4	3.5
5	5	4	4	5	5	5	5	5	5	5	5	5	5	5	5	5	5	5	5	5	5	5	4	4	5	5	5	4	5	3.9	3.8
4	4	4	3	3	4	4	4	4	3	4	3	4	3	4	4	5	5	4	4	5	5	4	2	3	3	3	4	4	5	4.1	4.2
5	4	2	2	3	2	5	5	5	4	2	5	5	3	5	4	5	5	5	5	4	5	3	2	4	3	3	4	4	4	4	4.1
4	4	1	1	1	4	1	3	4	4	1	4	4	4	5	4	1	4	1	5	1	4	3	1	4	1	4	5	1	5	2.7	3
5	5	4	5	4	5	5	5	5	5	4	5	5	5	5	5	5	5	5	2	1	2	5	3	3	3	3	3	3	3	4.2	4.2
5	5	3	5	3	4	2	4	5	4	4	5	5	5	4	3	5	5	2	3	4	4	5	3	4	5	4	4	4	5	3.7	3.7
4	4	4	3	3	3	3	3	4	3	3	3	3	3	4	3	4	4	4	3	3	3	3	3	4	4	4	4	4	4	2.8	2.9
4	4	4	3	3	2	3	4	4	4	4	5	4	4	5	3	3	4	3	3	4	3	4	3	4	4	3	3	4	3	3.8	4.1
2	4	3	3	2	3	4	5	5	5	5	4	3	5	5	3	2	5	3	4	3	3	4	2	2	4	4	4	3	3	3.3	3.4
5	5	5	5	5	5	5	5	5	5	5	5	5	5	5	5	5	5	5	5	5	5	4	4	4	5	5	5	4	5	4.8	4.7
5	5	4	5	5	5	5	5	5	4	5	5	5	5	5	3	5	5	4	3	5	5	5	5	5	4	3	5	5	5	4.8	4.7
5	5	5	3	4	2	3	5	5	5	5	5	5	5	5	5	5	5	5	5	5	5	5	4	5	5	5	5	4	5	3.9	3.9
5	5	5	5	5	5	5	5	5	5	5	5	5	5	5	5	5	5	5	5	5	5	5	3	5	5	4	4	5	5	4.5	4.4
4	4	1	3	3	2	2	5	3	5	2	3	3	4	4	5	2	5	4	3	2	2	2	1	2	3	1	2	1	1	3.3	3.4
4	4	1	3	3	3	3	3	5	3	4	5	5	4	4	3	4	5	4	4	4	3	2	1	2	3	3	2	2	2	3.7	3.8
5	5	5	5	2	4	3	5	5	5	5	5	5	5	5	5	5	5	5	5	5	5	4	3	5	4	5	5	4	5	3.8	3.8
1	2	2	1	1	4	3	4	4	5	5	5	5	3	4	3	5	3	4	2	2	4	2	1	3	4	2	3	3	1	3.2	3.5
4	5	4	5	4	4	5	5	5	4	4	5	5	5	5	5	5	5	5	5	5	5	4	3	4	4	3	3	4	3	4.1	4.1
4	4	4	4	4	4	4	4	4	4	4	4	4	4	4	4	4	4	4	4	4	4	4	4	3	5	4	4	4	4	4.2	4.3
5	5	5	3	5	3	5	5	5	4	5	5	5	5	5	5	5	5	4	5	5	4	4	2	5	5	3	5	5	4	3.8	3.8
2	2	2	1	1	2	1	5	5	5	3	2	5	4	4	5	5	3	2	4	2	5	2	1	1	3	1	2	2	2	2.6	2.9
4	4	1	1	1	4	4	5	4	5	5	5	5	5	4	4	4	4	4	4	3	4	1	1	2	2	1	1	1	1	3.6	3.7
5	5	4	5	3	5	5	5	5	5	5	5	5	5	5	5	5	5	5	5	5	5	4	4	4	5	5	5	5	5	4.6	4.6
5	5	5	5	5	5	5	5	5	5	2	5	5	5	5	5	5	5	5	5	5	5	5	1	2	5	3	5	5	5	3.3	3.2
4	4	4	3	4	4	4	4	4	4	4	4	4	4	4	4	4	4	4	4	4	4	4	4	4	4	4	4	4	4	2.4	2.5
5	5	5	5	5	4	5	5	5	5	5	5	5	5	5	5	5	5	5	5	5	5	4	5	4	4	4	4	4	4	4.9	4.7
4	4	4	3	4	4	4	5	5	4	5	5	5	5	5	5	5	5	4	4	5	5	4	3	4	4	4	4	4	4	3.8	3.9
5	4	5	5	5	5	5	5	5	5	5	5	5	5	4	5	5	5	5	5	5	3	5	4	5	4	5	5	5	5	4.6	4.5
5	5	4	4	3	4	4	4	4	4	4	5	4	4	5	4	4	4	4	5	5	4	4	2	4	4	4	4	4	4	4	4
5	5	5	3	4	3	5	3	5	5	5	5	5	5	5	5	5	4	5	5	5	5	5	3	4	5	5	5	5	5	4.5	4.5
5	3	4	4	4	3	5	4	5	5	4	5	3	5	3	5	4	5	4	1	1	5	4	4	3	5	3	4	5	5	4	4
4	4	4	3	3	4	3	4	4	4	4	5	5	4	4	5	5	4	5	4	4	4	4	2	4	4	3	4	4	3	3.7	3.8
4	4	4	4	4	4	4	4	5	4	4	5	5	4	4	5	4	5	5	5	5	4	4	4	4	5	4	5	4	4	3.9	4
4	4	4	4	4	4	5	5	4	5	4	4	5	4	3	5	5	5	4	4	5	5	4	3	4	3	3	5	2	4	3.9	3.9
5	5	4	2	4	4	5	5	5	5	4	3	5	5	5	4	5	5	5	5	5	5	4	1	5	4	2	2	4	3	4.6	4.6
5	5	5	5	5	5	5	5	5	5	5	5	5	5	5	5	5	5	5	5	5	5	5	5	5	5	5	5	5	5	4.6	4.5
3	4	3	4	3	3	4	4	5	5	5	5	5	4	4	4	4	5	5	5	4	5	3	2	3	3	2	2	3	3	3.8	3.9
4	4	4	4	4	4	4	4	4	4	4	5	5	5	5	5	5	5	5	5	4	5	4	2	3	4	2	3	4	4	4.1	4.1
5	5	5	5	4	4	5	5	5	5	4	5	5	5	5	5	5	5	3	5	5	5	5	4	4	5	4	5	5	5	4.6	4.6
5	5	4	4	4	4	4	5	5	5	5	5	5	5	5	5	5	5	5	5	5	5	4	3	4	4	4	4	4	4	4.3	4.3
4	5	5	5	4	5	4	5	5	5	5	5	5	5	5	5	5	5	3	5	5	5	4	3	4	5	4	5	4	4	4.3	4.2
5	5	5	5	5	4	3	5	5	5	5	5	5	4	4	5	5	4	4	4	5	5	4	2	4	5	4	5	4	5	4	4
3	3	4	4	2	5	4	4	5	4	4	5	5	5	4	5	5	4	5	4	5	5	4	3	3	4	4	4	3	4	3.6	3.7
4	5	4	4	4	5	4	4	5	4	5	4	4	4	5	4	4	5	4	4	4	4	4	4	5	4	3	4	4	5	3.9	3.9
4	4	4	3	4	4	4	5	5	5	5	4	5	5	5	5	5	5	5	5	5	4	3	2	3	4	4	4	4	4	4.3	4.3
5	4	5	2	3	2	2	4	5	5	4	5	4	4	4	4	4	5	4	4	4	4	3	3	4	4	3	4	4	4	3.4	3.5
5	5	5	5	5	5	5	5	5	5	5	5	5	5	5	5	5	5	5	5	5	5	5	5	5	5	5	5	5	5	4.9	4.8
5	5	4	5	3	4	5	5	5	5	5	5	5	4	5	5	5	5	5	5	5	5	4	3	4	4	4	4	3	4	4.4	4.3
5	5	4	4	3	4	4	5	5	4	5	5	5	4	5	5	5	5	4	5	5	5	4	4	5	5	5	4	5	5	4.2	4.2
4	4	3	3	2	3	4	5	5	4	4	5	5	4	5	5	5	5	5	5	5	5	3	2	3	3	3	3	4	3	3.6	3.7
4	4	4	4	4	4	4	4	3	4	3	4	4	4	4	4	4	3	3	3	4	3	3	4	4	4	3	4	3	4	4	4
4	4	4	4	4	5	4	3	3	4	4	5	3	3	5	4	4	4	4	5	4	4	4	3	4	4	3	4	3	3	3.8	3.8
5	4	4	5	4	4	5	5	5	5	3	5	5	5	5	5	5	5	4	5	5	5	4	4	5	5	5	5	4	4	3.7	3.6
5	5	5	5	5	5	5	5	5	5	5	5	5	5	5	5	5	5	5	5	5	5	5	3	5	5	5	5	5	5	4.8	4.7
4	4	3	3	2	2	3	5	5	5	5	5	5	4	4	5	3	5	4	5	4	5	4	2	3	5	3	4	4	4	3.3	3.4
5	5	4	4	3	4	4	5	5	5	5	5	5	5	4	4	5	5	4	5	5	5	3	2	3	4	4	3	4	4	3.6	3.7
5	5	5	5	5	5	5	5	5	5	5	5	5	5	5	5	5	5	5	5	5	5	5	5	5	5	5	5	5	5	4.6	4.5
4	4	4	5	5	4	4	4	4	4	4	4	4	4	4	4	4	4	4	4	4	4	5	5	5	5	5	5	4	4	4.5	4.5
4	4	3	3	2	5	4	4	5	4	3	5	5	4	3	3	4	4	3	4	5	4	3	2	4	5	3	4	3	4	4.2	4.2
4	4	4	4	4	4	4	4	4	4	4	4	4	4	4	4	4	4	4	4	4	4	4	2	3	3	3	3	3	3	4	4
5	5	5	5	5	5	5	5	5	5	5	5	5	5	5	5	5	5	5	5	5	5	3	4	5	5	5	5	5	5	4.3	4.2
3	4	5	4	3	2	4	5	4	4	4	5	5	4	5	5	5	4	4	5	4	5	4	2	4	5	4	4	4	4	3.6	3.7
4	4	4	3	2	4	3	3	4	4	2	4	3	4	4	4	3	4	4	4	4	4	4	2	3	4	2	4	2	4	4.1	4.2
5	5	4	3	3	4	4	5	5	5	5	5	5	5	5	5	5	4	4	4	5	5	5	3	4	5	4	4	4	4	4.3	4.3
5	5	4	4	4	3	5	5	5	5	5	5	5	4	3	5	5	4	3	4	5	4	4	3	5	4	4	5	4	4	4.5	4.5
5	5	5	3	3	3	3	4	5	5	5	5	4	5	5	5	5	3	5	5	5	5	3	2	5	5	4	4	5	5	3.6	3.6
4	4	4	1	3	4	4	5	5	5	5	5	5	5	5	5	5	4	4	4	4	4	3	2	5	5	5	5	5	4	3.7	3.8
5	5	4	4	4	5	5	5	5	5	5	5	5	5	5	5	5	5	5	5	5	5	4	4	4	4	4	4	4	4	4.1	4.1
4	4	3	4	4	4	4	5	5	5	5	5	5	5	4	4	4	4	5	4	4	4	4	3	3	4	3	3	4	4	4.2	4.2
5	4	4	4	4	5	5	5	5	5	5	5	5	5	5	5	4	5	4	5	4	4	5	3	5	4	5	5	5	5	4.4	4.3
5	5	5	4	5	5	5	5	5	5	5	5	5	5	5	5	5	5	5	5	2	5	5	3	5	5	4	5	4	5	4.8	4.8
4	4	2	3	5	3	4	4	4	4	5	5	5	4	5	3	5	5	5	5	5	5	3	1	3	4	1	3	3	3	3.5	3.6
4	4	2	3	3	4	5	4	5	5	5	4	5	4	4	5	5	5	4	5	4	4	3	1	2	4	2	1	2	3	4	4.1
4	4	3	3	3	4	5	4	4	5	3	3	5	5	4	5	5	4	3	3	1	4	4	3	4	5	5	4	4	5	3.7	3.7
4	3	2	3	2	4	3	5	4	5	5	5	5	5	5	5	5	5	5	5	5	5	3	2	2	4	3	4	4	4	3.3	3.4
5	5	5	5	4	3	4	5	5	5	5	4	5	3	5	5	4	5	5	3	5	5	5	3	3	5	3	5	5	3	4.7	4.6
5	5	5	5	5	5	5	4	5	5	5	5	5	5	5	5	5	5	4	5	5	5	5	4	5	5	5	5	5	5	4.3	4.2
5	5	4	4	3	4	3	5	5	5	5	5	5	5	5	5	5	5	4	5	4	5	5	3	4	5	4	4	4	4	4.4	4.5
5	5	5	5	3	4	5	5	5	4	5	5	5	5	4	5	4	5	4	5	3	4	4	3	5	5	5	4	5	5	4.3	4.2
5	4	4	3	3	3	3	4	5	4	4	5	5	5	4	5	4	4	4	4	4	4	4	2	3	3	2	4	3	4	4	4.1
5	5	4	3	4	2	2	4	4	5	3	4	4	4	4	4	4	4	3	4	4	4	4	2	4	4	4	4	4	4	4.2	4.3
5	5	5	5	5	5	5	5	5	5	5	5	5	5	5	5	5	5	5	5	5	5	5	4	5	4	4	5	5	5	4.6	4.5
5	5	3	4	1	2	5	5	5	5	5	5	5	5	5	4	5	5	4	5	5	5	5	1	4	5	3	5	4	5	4	4
5	5	4	4	5	4	5	5	5	5	5	5	5	5	5	5	5	5	4	5	5	5	4	3	5	5	4	5	5	5	4.6	4.6
5	5	5	5	5	5	5	5	5	5	5	5	5	5	5	5	5	5	3	5	5	5	5	3	5	5	5	5	5	5	4.5	4.3
5	5	3	4	3	5	5	5	5	5	5	5	5	5	5	5	5	4	4	5	5	5	5	3	4	5	5	5	4	5	3.7	3.6
5	5	5	5	5	5	5	5	5	5	5	5	5	5	5	5	5	5	4	5	5	5	5	4	5	5	5	5	5	5	4.8	4.7
5	5	3	4	3	2	3	5	5	5	3	5	5	4	5	5	5	5	5	5	5	5	5	1	2	4	4	4	3	5	3.8	3.9
4	4	4	4	4	4	4	5	5	5	5	5	5	5	5	5	5	5	4	4	4	4	3	3	3	3	3	3	3	3	4.1	4.2
3	3	2	1	3	4	2	5	5	5	5	5	5	5	5	5	5	5	4	5	4	5	2	2	2	3	2	3	4	4	3.6	3.8
5	4	4	4	4	3	4	5	5	4	4	5	5	5	4	5	5	5	4	5	5	5	4	3	4	4	3	4	4	4	3.9	3.9
4	3	3	3	3	3	3	3	3	3	3	3	3	3	3	3	3	3	3	3	3	3	3	3	3	3	3	3	3	3	3.7	3.8
4	4	4	4	4	4	4	4	4	4	3	5	5	4	4	4	4	4	4	4	4	4	3	3	2	4	3	3	3	4	4.2	4.3
4	4	3	3	3	3	3	4	5	4	4	4	4	4	4	4	4	4	4	4	4	5	3	1	3	4	4	3	4	3	3.8	3.9
5	5	4	5	5	4	4	5	5	4	5	5	5	5	4	5	5	5	4	4	5	4	5	4	4	5	4	4	5	5	4.3	4.3
5	5	4	4	5	5	5	5	5	5	5	5	5	5	5	5	5	5	5	5	5	5	4	2	3	4	3	3	3	3	4.1	4.1
5	4	4	4	3	4	5	5	5	4	4	5	5	5	5	5	5	5	5	4	4	5	4	3	4	4	4	4	5	5	4	4
5	5	4	4	3	3	4	4	4	4	4	4	4	4	4	4	4	4	4	4	4	4	5	3	4	4	4	4	4	4	4	4
5	4	3	4	3	4	5	5	5	4	4	5	5	4	5	5	5	5	4	5	5	4	4	4	4	5	4	4	5	4	4	4
5	5	4	4	5	4	4	5	5	5	5	5	5	5	5	5	5	5	5	5	5	5	4	2	4	5	4	5	4	4	3.9	3.8
3	3	3	4	4	4	3	4	4	4	3	4	4	4	4	4	4	4	3	3	4	4	4	3	3	3	3	3	3	3	4.2	4.3
4	4	4	4	4	4	4	5	5	4	4	5	4	4	5	5	5	5	4	4	4	5	4	2	4	4	4	4	4	4	4.2	4.3
4	4	4	3	4	3	4	5	5	5	5	5	5	5	5	5	5	5	5	5	5	5	5	3	3	5	4	4	5	5	4.2	4.3
4	4	4	3	4	4	5	5	5	4	3	5	5	5	5	5	4	5	5	5	5	5	3	3	4	4	3	5	4	5	4.3	4.3
4	4	3	4	2	3	4	4	5	5	3	4	5	5	4	4	4	5	4	4	4	4	4	2	2	5	4	4	4	4	4	4.1
5	5	4	5	5	5	5	5	5	5	5	5	5	5	5	5	5	5	5	5	5	5	5	5	5	5	5	5	5	5	4.2	4.1
4	4	3	3	3	4	3	4	4	3	3	4	4	4	4	4	4	4	4	4	4	3	2	2	3	3	2	3	3	3	3.6	3.8
4	5	5	4	5	5	4	5	5	5	4	5	5	4	4	4	4	5	3	4	5	5	3	1	4	3	3	3	4	4	4.4	4.4
5	5	5	5	5	4	5	5	5	5	5	5	5	5	5	5	5	5	5	5	5	5	3	2	4	4	4	5	4	4	4.3	4.1
4	5	3	4	2	4	4	4	5	5	4	5	5	5	4	5	5	5	4	4	5	5	4	2	3	4	2	4	3	4	4	4.1
4	4	3	2	3	3	4	5	4	4	3	3	3	3	3	3	3	3	3	3	3	3	3	1	4	3	3	2	3	3	3.8	3.9
5	5	5	3	4	3	5	5	5	4	5	5	5	5	5	5	5	5	4	5	5	5	4	3	4	4	3	5	4	5	4.5	4.5
5	5	5	5	5	5	5	5	5	5	5	5	5	5	5	5	5	5	5	5	5	5	5	5	5	5	5	5	5	5	4.7	4.6
4	5	4	4	5	4	4	5	5	4	4	3	5	5	4	5	5	4	4	4	5	4	4	2	4	5	4	5	4	5	3.7	3.7
3	3	4	3	3	4	3	3	4	5	4	4	5	5	4	4	5	5	5	4	4	5	3	3	3	4	4	4	3	3	3.3	3.4
4	4	3	4	4	5	4	4	5	4	4	5	5	5	4	5	5	4	4	4	4	4	4	2	4	4	3	4	4	4	4.4	4.4
5	5	5	5	5	5	5	5	5	5	3	4	5	5	5	5	5	5	5	3	4	4	4	4	4	4	5	5	5	5	4	4
5	5	5	5	5	5	5	5	5	5	5	5	5	5	5	5	5	5	5	4	5	5	5	4	5	5	5	5	4	5	4.1	4
4	4	4	4	4	4	4	4	4	4	4	4	4	4	4	4	4	4	4	4	4	4	4	2	4	4	3	4	4	4	3.9	3.9
3	3	3	3	3	3	3	3	3	3	3	3	3	3	3	3	3	3	3	3	3	3	3	3	4	3	3	3	3	3	3.7	3.9
5	5	3	3	5	5	3	5	5	4	4	5	5	5	5	4	5	5	5	5	5	5	3	1	3	4	3	3	3	3	3.9	3.8
5	5	4	2	3	3	4	5	5	5	4	4	5	5	5	5	3	4	5	5	5	5	4	2	3	4	2	4	3	4	3.8	3.8
3	3	2	4	3	4	4	4	4	3	3	4	4	4	3	3	3	5	4	3	3	4	3	2	3	4	2	3	4	3	3.8	3.9
5	4	5	5	5	4	4	5	5	4	5	4	5	5	5	4	5	4	5	4	5	5	5	4	5	5	4	5	5	5	4.3	4.2
5	5	4	4	4	5	5	5	5	5	5	5	5	5	5	5	5	4	5	5	4	5	5	5	5	5	5	5	5	5	4.1	4.1
5	5	5	3	3	3	3	5	5	5	5	5	5	5	5	5	5	5	5	5	5	5	5	3	4	5	3	5	4	4	3.9	3.9
5	5	5	4	4	4	5	4	5	5	4	5	5	5	5	5	5	5	5	2	2	2	4	4	5	5	3	4	4	4	4.1	4
5	5	3	3	3	2	3	5	5	5	5	5	5	5	5	5	5	5	3	5	5	5	5	2	5	5	3	5	4	5	3.4	3.5
4	4	4	4	2	2	2	4	4	4	4	4	4	4	4	4	4	4	4	4	4	4	4	3	3	2	4	4	4	4	3.8	4
4	3	4	3	3	4	4	3	4	5	5	5	4	4	4	5	4	5	4	4	4	5	3	3	3	4	3	4	4	3	4.1	4.2
5	5	5	5	5	5	5	5	5	5	5	5	5	5	5	5	5	5	5	5	5	5	5	2	5	5	5	5	5	5	4.7	4.7
5	4	5	4	5	5	4	5	5	5	5	5	5	5	5	5	5	5	5	5	5	5	4	4	5	5	5	5	4	5	4	4
5	3	2	5	4	2	4	5	5	5	4	4	5	5	5	4	5	5	4	5	5	4	3	2	4	5	2	3	4	4	3.9	4
4	4	4	4	4	4	4	5	5	4	5	5	5	5	5	5	5	5	5	5	5	5	4	3	4	4	3	4	4	4	3.8	3.8
5	5	3	2	4	2	4	5	5	4	5	5	5	5	5	4	5	5	5	5	5	5	2	3	3	5	3	2	3	3	3.7	3.8
4	4	3	4	3	4	4	5	5	5	5	5	5	5	3	5	5	5	4	5	4	4	3	3	4	4	4	4	4	4	3.9	4
5	5	5	5	5	5	5	5	5	5	5	5	5	5	5	5	5	5	5	5	5	5	5	5	5	5	5	5	5	5	4.3	4.2
5	5	2	3	3	4	3	5	5	4	3	5	5	3	5	5	4	5	5	5	3	5	4	1	3	5	2	3	5	4	3.6	3.7
4	3	4	4	4	3	3	4	5	4	5	5	5	5	5	5	3	4	4	5	5	5	3	1	4	4	1	4	2	5	3.5	3.6
5	5	3	3	3	3	4	5	5	5	5	5	5	5	4	5	5	5	4	5	5	5	5	5	5	5	5	5	5	5	4.3	4.3
5	5	4	4	4	5	5	5	5	5	5	5	5	5	4	5	5	5	3	5	5	5	4	3	4	5	4	5	4	4	4.4	4.4
3	4	3	4	2	5	3	5	5	5	5	5	5	4	5	5	4	5	5	4	4	5	3	3	5	4	4	4	3	4	3.6	3.7
5	5	5	5	5	5	5	5	5	5	5	5	5	5	5	5	5	4	5	5	5	5	5	2	5	5	4	5	4	4	4.6	4.6
5	5	5	5	5	4	5	5	5	5	5	5	5	5	4	4	5	4	5	5	4	4	4	5	5	5	4	5	4	5	4.2	4.1
4	5	3	3	3	4	2	5	5	3	2	5	5	4	4	4	5	5	4	5	2	4	4	5	4	4	4	3	4	4	3.6	3.7
5	4	3	3	2	4	4	4	4	5	3	5	4	4	5	5	4	4	5	4	4	3	3	2	3	4	3	5	5	3	4	4
4	4	4	4	1	3	3	4	5	5	5	4	5	5	5	5	5	4	4	3	3	3	4	1	5	3	3	4	3	5	3.4	3.5
5	5	4	5	4	4	5	5	5	5	5	4	5	5	5	5	5	5	5	5	1	3	4	5	4	5	5	5	5	5	4	4
4	4	3	5	5	5	5	5	5	5	5	5	5	5	5	5	4	5	4	5	4	5	4	4	4	4	5	4	4	5	3.9	3.9
3	5	3	1	1	5	3	5	5	5	5	5	5	5	5	4	5	5	3	5	3	5	3	1	5	5	1	4	3	3	3.6	3.8
4	4	3	3	5	5	4	4	4	4	5	5	5	4	4	3	4	4	5	4	4	4	3	4	4	4	4	3	4	3	4.1	4.1
5	4	4	4	4	4	4	4	4	4	4	4	4	4	4	4	4	4	4	4	4	4	4	4	4	4	5	4	4	4	4.2	4.3
4	4	5	4	4	5	5	5	4	4	4	4	4	5	5	3	3	4	5	4	4	5	4	5	5	5	5	5	5	5	4.4	4.4
5	5	5	5	5	5	5	5	5	5	5	5	5	5	5	5	5	5	5	5	5	5	5	4	4	4	5	5	5	5	4.2	4.1
5	5	5	3	2	5	5	5	5	5	4	5	5	5	5	3	3	5	5	5	3	5	5	2	3	5	3	3	3	2	4.5	4.4
4	5	4	5	4	4	5	4	5	4	5	4	5	4	5	5	4	4	4	4	5	5	4	4	4	4	4	5	5	5	3.9	4
5	5	4	4	3	5	5	5	5	4	3	5	5	4	5	4	5	5	5	5	4	4	4	3	4	5	4	5	5	4	2.2	2.1
3	3	3	3	3	3	3	3	4	4	3	4	4	4	4	4	3	4	4	4	3	3	3	3	3	3	3	3	3	3	3.2	3.4
3	4	3	3	3	3	4	4	4	3	3	5	5	5	5	3	3	4	4	5	3	4	3	3	3	4	3	4	3	3	3.7	3.8
5	4	4	4	4	4	5	5	5	5	4	5	5	5	5	5	4	5	5	5	5	5	5	4	4	5	5	5	4	4	4.5	4.4
4	3	3	4	3	4	4	4	4	5	4	5	4	4	4	5	4	4	4	4	4	4	3	3	4	4	4	4	4	4	3.6	3.7
5	5	5	5	5	5	5	5	5	5	5	5	5	5	5	5	5	5	4	5	5	5	3	2	4	5	5	3	3	5	4.5	4.4
4	5	5	5	5	4	3	4	5	5	5	5	5	5	5	5	5	5	5	5	4	5	4	5	5	5	5	5	5	5	4.5	4.4
3	4	4	4	2	4	4	4	4	5	3	5	5	3	4	4	4	5	4	3	4	2	5	4	2	4	2	4	4	4	4	4.1
5	4	5	4	2	3	5	5	5	4	5	5	3	5	5	4	5	3	1	5	3	5	3	1	5	3	2	4	4	4	3.9	3.9
4	4	4	4	4	4	4	4	4	5	5	5	5	5	5	5	5	5	5	5	5	5	4	3	4	4	4	4	4	4	4	4
5	4	3	4	4	5	5	5	5	4	5	4	5	5	4	5	4	5	3	5	5	4	5	3	4	5	4	4	3	5	4.3	4.2
5	5	4	4	3	3	4	4	4	5	4	4	4	5	4	5	4	4	3	4	5	4	3	3	3	4	5	5	4	4	4	4.1
5	4	4	4	4	4	5	5	5	5	2	5	5	5	4	5	5	5	5	4	5	5	5	4	3	5	4	4	5	4	4.1	4.1
5	4	5	3	4	5	3	5	5	3	4	5	5	3	5	3	5	5	5	2	4	2	4	2	4	5	3	4	2	4	4.1	4.2
5	5	5	5	5	3	4	5	5	5	5	5	5	5	5	5	5	5	5	5	5	5	4	2	4	5	5	5	3	5	4.4	4.3
5	4	4	4	4	4	4	4	4	4	4	4	4	4	4	4	4	5	4	4	4	4	5	5	5	5	4	5	5	5	3.8	3.8
5	5	3	3	2	5	4	5	5	5	5	5	5	5	5	5	5	5	5	5	5	5	4	3	4	4	4	4	4	4	3.9	4
5	5	5	5	5	5	5	5	5	5	5	5	5	5	5	5	5	5	5	5	5	5	3	2	5	4	5	4	4	5	4.3	4.2
5	4	4	3	5	4	4	5	5	4	5	5	5	5	5	5	5	5	5	5	5	5	5	3	5	5	3	4	3	4	4.2	4.3
5	5	5	5	5	5	5	5	5	5	5	5	5	5	5	5	5	5	5	5	5	5	4	4	4	5	4	5	5	4	4.8	4.7
5	5	5	5	5	5	5	5	5	5	5	5	5	5	5	5	5	3	4	5	5	5	4	4	5	5	5	5	5	5	4.7	4.6
5	5	5	5	5	5	4	5	5	5	4	5	5	4	5	5	5	5	5	5	5	5	5	5	5	5	5	5	5	5	4.7	4.7
5	5	4	4	2	4	4	5	5	5	3	3	4	5	4	5	5	5	1	3	3	4	3	3	3	5	2	4	4	3	3.9	3.9
4	4	3	4	5	5	5	5	5	3	4	5	5	5	5	5	4	5	5	5	5	5	5	4	5	4	5	5	5	5	4	4
5	4	4	4	5	5	4	5	5	4	4	3	5	5	4	4	5	4	5	4	5	5	5	4	4	4	5	4	4	4	4.1	4.2
4	4	4	4	4	4	4	5	5	5	5	5	5	5	5	5	4	4	4	4	5	5	4	3	2	4	3	4	4	4	3.8	3.9
5	5	3	3	2	3	4	5	5	5	4	5	5	5	5	5	5	4	5	4	4	5	2	2	3	2	1	5	5	5	3.9	3.9
5	5	3	5	4	4	4	5	5	5	5	5	5	5	5	5	5	5	5	5	5	5	3	1	4	4	3	3	4	4	4.4	4.4
5	5	4	3	5	4	5	5	5	5	5	5	5	4	3	5	4	5	3	5	5	5	4	2	4	5	4	4	5	5	4	3.9
3	2	3	3	2	3	3	4	4	3	4	4	3	4	4	3	3	4	3	4	3	3	2	2	3	3	2	2	3	3	3.3	3.5
4	5	3	4	4	4	3	5	5	4	4	3	4	5	5	3	4	5	4	5	4	3	3	4	2	4	4	3	2	2	3.6	3.6
4	2	3	3	4	4	4	5	5	4	3	5	5	4	4	4	5	2	3	3	5	4	3	2	4	3	3	2	5	1	3.6	3.7
4	4	3	4	3	4	4	4	5	5	4	5	5	4	3	4	4	4	3	4	4	3	4	3	4	4	3	2	4	3	3.9	4
5	5	4	5	3	4	3	5	5	4	1	4	5	5	5	4	5	5	1	5	5	5	2	1	5	5	3	3	4	2	4	4
4	4	1	3	3	3	3	3	3	3	2	2	2	2	2	2	2	2	2	3	3	3	2	3	4	4	2	2	1	1	3.2	3.4
5	4	4	5	5	5	4	5	5	5	5	5	4	4	5	5	5	3	4	5	5	4	3	3	3	5	4	5	4	5	4.3	4.3
4	5	4	4	4	5	4	4	5	5	5	5	5	5	5	5	5	5	4	5	5	5	3	3	4	4	3	5	4	4	4.3	4.3
5	4	4	4	3	5	5	5	5	5	5	5	5	5	5	5	4	5	5	5	5	4	4	4	3	4	3	3	2	3	4	3.9
4	4	4	4	4	3	3	4	5	4	4	5	5	5	5	5	5	5	4	5	5	5	3	3	3	4	3	4	3	4	3.7	3.7
5	5	3	5	3	5	3	5	5	5	4	5	5	5	4	5	5	4	4	5	3	5	4	2	4	3	3	2	2	3	3.6	3.6
5	5	4	4	2	4	3	5	5	5	5	4	5	5	5	5	5	5	4	5	4	4	5	3	5	5	4	4	5	4	3.8	3.8
4	5	5	4	5	5	5	5	5	5	5	5	5	5	5	5	5	5	5	5	3	4	4	4	4	4	3	4	4	4	4.3	4.2
5	5	4	5	4	3	4	5	5	5	5	5	5	5	5	5	5	4	5	5	2	5	5	5	5	5	5	5	5	5	4	3.9
5	5	4	5	3	4	5	5	5	5	5	5	5	5	5	5	5	5	5	5	5	5	3	3	4	4	4	4	5	3	4.2	4.2
5	4	3	4	3	2	2	4	5	4	4	5	5	5	5	5	5	5	4	5	5	5	2	1	1	3	1	2	1	2	3.4	3.6
4	4	3	5	4	5	4	4	5	4	5	5	4	4	5	5	5	5	4	5	5	5	4	4	4	5	4	3	4	5	4.2	4.2
4	4	3	4	3	4	2	5	5	5	5	5	4	5	5	5	5	5	4	5	5	5	4	4	3	5	3	5	5	5	3.8	3.9
4	4	4	4	4	4	4	4	4	4	4	4	4	4	4	4	4	4	4	4	4	4	4	4	4	4	4	4	4	4	3.8	3.8
3	4	3	4	5	3	3	4	4	3	4	5	3	4	4	4	5	4	3	4	4	5	3	2	4	2	3	2	2	2	3.6	3.6
4	4	4	4	5	5	4	3	3	4	3	5	4	3	4	3	4	3	4	3	4	3	4	5	4	4	4	4	4	4	4.2	4.2
5	5	5	5	5	5	5	5	5	5	5	5	5	5	5	5	5	5	5	5	5	5	5	5	5	5	5	5	5	5	4.2	4.2
5	5	5	4	5	5	4	5	5	5	5	5	5	5	5	5	5	5	4	5	5	5	3	3	4	5	5	5	5	5	4.4	4.3
4	4	4	4	4	4	4	4	4	4	4	4	4	4	4	4	4	4	4	4	4	4	4	4	5	5	4	4	4	4	3.9	3.9
5	4	5	4	5	5	4	5	4	4	3	5	5	5	4	5	4	4	4	3	5	5	5	3	4	5	4	5	4	4	4.5	4.5
4	4	3	5	5	4	5	5	5	4	4	5	4	5	3	4	5	3	4	4	3	5	5	4	4	4	5	3	3	4	4.4	4.4
4	4	4	4	4	4	3	4	5	5	4	4	4	4	4	4	4	4	4	4	3	3	4	4	4	4	4	4	4	4	3.9	3.9
5	5	4	5	4	4	3	5	5	4	5	5	5	5	4	4	5	5	4	4	5	5	5	4	4	4	5	5	3	5	4.1	4.2
5	5	4	5	5	5	4	5	5	5	5	5	5	4	5	5	5	4	5	4	5	4	4	5	4	5	5	4	4	5	4.5	4.5
4	4	4	3	5	4	3	5	5	4	5	5	5	4	4	4	5	5	4	5	4	5	3	4	3	4	3	3	3	4	4	4
5	5	4	5	4	5	5	5	5	5	3	5	5	5	5	5	5	5	5	5	5	5	3	3	3	5	4	5	5	5	4.3	4.3
4	4	3	4	4	4	5	4	5	5	4	5	4	3	4	4	3	4	5	5	5	5	3	3	3	4	3	4	3	4	4	4.1
5	5	3	4	4	5	5	5	5	4	5	5	5	4	5	5	5	5	5	5	4	5	3	4	3	5	2	5	5	3	4.5	4.5
4	4	3	4	3	4	3	5	5	5	5	5	5	5	5	5	5	4	4	4	5	5	3	2	3	4	3	4	4	5	3.8	4
5	5	3	5	4	5	5	5	5	4	3	5	5	5	5	5	5	4	5	5	5	5	3	3	4	5	4	5	4	3	4.2	4.2
5	4	2	3	3	3	4	4	5	4	5	4	5	5	5	4	5	5	5	4	5	4	3	2	3	4	3	3	3	4	3.7	3.7
4	4	4	4	5	5	5	4	5	5	5	5	5	5	5	5	5	5	5	5	5	5	4	3	4	4	3	3	4	4	3.9	3.9
5	5	5	5	5	5	4	5	5	5	5	5	5	5	5	5	5	5	3	5	5	5	4	5	5	5	5	5	5	5	4.4	4.3
5	4	4	5	3	5	5	5	4	4	4	5	5	5	5	5	5	4	5	4	5	5	3	3	4	5	4	5	4	4	4.3	4.3
4	4	4	3	5	4	5	5	5	5	4	5	5	5	5	5	5	5	4	5	4	4	4	3	5	5	5	5	5	5	3.1	3.2
4	3	3	3	2	4	3	4	5	5	4	4	5	4	4	4	4	4	4	4	3	4	4	4	4	4	4	4	4	4	3.8	4
4	5	4	4	4	3	4	5	5	5	5	5	5	5	5	4	5	4	5	4	5	5	4	3	3	4	3	4	4	4	3.8	3.8
5	5	4	5	4	5	4	5	5	5	5	5	5	5	5	5	5	4	4	4	4	4	4	4	4	4	4	4	4	4	4.6	4.5
4	3	4	5	4	5	5	5	4	5	4	5	4	4	5	5	5	5	4	5	4	5	3	3	2	2	1	4	3	3	4.2	4.2
5	5	5	5	5	5	4	5	5	5	5	5	5	5	5	5	5	5	4	5	5	5	4	4	5	5	5	5	5	4	4.2	4.1
5	5	3	3	3	3	3	5	5	5	5	5	5	5	5	5	5	5	5	3	5	5	5	3	5	4	5	4	5	5	3.5	3.6
5	5	5	3	5	3	4	5	5	4	3	4	2	5	5	5	4	5	4	3	5	5	4	2	4	4	4	4	4	4	4.2	4.2
5	4	5	5	4	5	5	5	5	5	4	4	5	5	4	5	4	5	5	4	4	5	4	3	4	5	4	3	4	5	4.3	4.2
3	3	4	4	3	4	5	5	4	3	4	5	5	5	4	5	5	4	4	4	4	4	4	2	5	5	4	5	3	4	3.8	3.8
5	4	4	4	3	4	3	5	5	4	2	4	5	5	3	4	3	4	5	4	5	5	3	2	2	3	1	3	2	4	3.9	3.9
4	5	4	5	4	5	5	5	5	5	5	5	5	5	5	5	5	5	5	3	4	4	4	3	4	4	4	4	5	4	4.5	4.4
3	4	3	3	3	4	3	5	5	4	4	5	4	3	5	5	4	5	4	5	4	4	3	3	3	3	3	3	3	3	3.2	3.3
5	5	3	3	2	4	3	5	5	5	5	5	5	5	5	5	5	5	4	5	5	5	3	3	2	3	3	3	4	4	3.7	3.8
5	5	5	2	5	5	4	5	5	5	5	5	5	5	5	5	5	5	3	5	5	5	3	3	4	5	5	3	5	5	3.9	3.8
5	5	4	3	4	3	3	4	5	5	4	5	5	5	5	4	5	5	4	4	4	5	4	3	4	3	3	3	5	4	4.1	4.2
4	4	2	2	2	2	3	5	5	4	5	5	4	4	4	5	5	4	5	4	4	4	3	4	4	4	3	4	3	4	3.3	3.5
5	4	4	5	5	5	5	5	5	5	5	5	5	5	5	5	5	5	5	5	5	4	4	3	4	4	4	5	5	4	4.4	4.3
5	5	4	4	2	4	4	5	5	4	5	5	5	5	5	5	5	5	4	4	5	5	4	2	4	5	4	4	5	4	4	4
5	4	4	3	5	5	5	5	5	4	1	5	5	4	5	5	5	4	5	3	4	5	3	1	3	5	4	3	3	3	3.9	3.9
5	5	4	3	4	4	5	5	5	5	5	5	5	5	5	5	5	5	5	5	5	5	3	2	3	5	4	4	4	4	4.1	4.1
4	4	4	3	5	4	3	5	5	5	5	5	5	5	3	5	5	2	3	5	5	5	4	4	4	4	3	5	4	5	3.7	3.8
5	5	5	5	4	4	3	5	5	5	5	5	5	5	5	5	5	5	5	5	5	5	4	3	4	5	4	5	4	5	4.4	4.5
4	5	4	5	2	3	5	5	5	5	4	5	5	4	3	4	5	4	5	1	2	5	4	5	3	5	4	5	4	4	4.2	4.2
5	5	4	3	3	3	5	5	5	4	4	5	5	4	3	5	5	5	3	4	5	4	3	2	5	5	3	4	4	5	3.8	3.8
5	5	4	4	5	5	3	5	5	5	4	5	5	5	5	5	5	5	5	5	5	5	4	4	4	5	5	5	5	5	4.2	4.3
4	4	4	4	4	4	4	4	4	4	4	4	5	5	5	5	5	5	5	5	5	5	4	4	4	4	4	4	4	4	2	2.1
5	5	5	5	5	4	5	5	5	5	5	5	5	5	5	5	5	5	5	5	5	5	4	3	5	5	5	5	4	5	4.2	4.2
5	4	4	4	4	4	4	4	4	4	4	4	4	4	4	4	4	4	4	4	4	4	3	2	3	4	4	4	4	4	3.9	3.8
5	5	4	5	4	5	5	5	5	5	5	5	5	5	5	5	5	5	5	4	5	5	5	4	5	5	5	5	4	5	4.3	4.2
4	5	4	3	4	3	5	5	5	5	5	5	5	5	5	4	5	5	5	5	5	5	4	2	3	4	3	3	4	4	4	4.1
5	3	2	2	1	3	4	5	5	4	4	5	5	4	4	5	5	5	5	4	4	5	4	2	3	2	3	4	3	4	3.6	3.8
4	4	4	4	4	4	4	4	4	4	4	4	4	4	4	4	4	4	4	4	4	4	4	4	4	4	4	4	4	4	4.2	4.3
5	5	5	5	5	5	5	5	5	5	5	5	5	5	5	5	5	5	5	5	5	5	5	5	5	5	5	5	5	5	4	3.8
4	4	3	3	3	4	4	4	5	4	3	4	5	4	4	3	3	4	3	3	3	3	4	3	3	4	3	4	4	4	3.9	4.1
5	4	5	4	5	4	3	5	5	5	3	5	4	4	5	5	5	5	4	4	3	5	4	4	4	5	4	5	4	5	4.3	4.2
5	5	3	5	2	5	5	5	5	5	3	5	5	4	3	5	5	5	5	5	5	3	4	3	4	5	2	3	4	2	4.3	4.3
5	5	3	5	3	5	3	5	5	5	5	5	5	5	5	5	5	5	5	5	5	5	5	3	4	4	3	4	3	5	4	3.9
5	5	5	5	5	5	5	4	5	5	4	5	5	5	4	5	5	5	5	4	5	5	4	4	4	5	4	4	4	4	4	3.8
5	5	4	3	2	4	4	5	5	5	5	5	5	5	5	4	5	5	4	5	5	5	4	2	4	5	4	4	5	5	2.9	3
4	4	3	3	3	3	3	4	3	4	3	4	4	4	3	3	4	4	3	3	3	3	3	1	3	4	3	3	4	3	3.5	3.6
5	5	5	5	5	5	5	5	5	5	5	5	5	5	5	5	5	4	5	5	5	5	5	5	5	5	5	5	5	5	4.8	4.6
4	4	4	4	3	3	4	4	5	5	4	5	5	4	4	5	5	2	1	1	2	5	4	4	4	4	3	4	4	4	3.5	3.5
4	5	3	3	3	4	3	5	5	4	4	4	4	3	4	3	4	4	3	3	3	4	3	2	3	4	4	4	4	3	4.1	4.2
5	5	3	3	3	3	3	4	5	5	3	3	4	4	5	5	3	5	4	5	4	5	2	1	3	5	4	5	4	5	3.8	3.9
5	5	5	5	4	5	4	5	5	5	5	5	5	5	5	5	5	5	5	5	5	5	3	3	4	4	3	3	3	3	4	3.9
5	5	4	4	3	2	4	5	5	5	4	5	5	5	5	5	5	5	5	5	5	5	4	1	2	5	2	4	4	4	2.9	3
5	5	2	4	3	4	4	4	5	5	5	5	5	5	5	5	5	5	5	5	5	5	3	3	4	5	3	5	5	5	3.6	3.6
5	5	3	2	1	1	4	5	5	5	4	5	5	5	5	5	5	5	5	5	4	5	4	1	3	5	5	5	5	5	3.4	3.6
4	4	4	3	3	3	3	5	5	4	4	5	5	5	5	5	5	5	5	5	5	5	4	3	3	3	3	3	3	4	2.2	2.3
5	5	5	5	5	5	5	4	5	5	5	5	5	5	5	5	5	5	5	5	5	5	4	1	4	5	5	5	5	5	3.5	3.5
5	5	3	3	4	4	4	4	4	4	3	4	4	4	5	5	5	4	5	5	5	4	5	4	5	5	5	4	4	4	3.9	4
5	4	5	5	5	5	5	5	5	4	5	4	5	5	3	3	5	5	5	5	5	5	4	3	4	5	5	5	5	4	4.3	4.3
5	5	4	4	5	5	5	5	5	5	5	4	5	5	5	5	5	4	5	5	5	5	4	5	5	5	5	5	4	5	3.7	3.7
5	4	3	2	4	5	4	5	5	4	4	5	4	4	5	5	4	5	4	4	4	5	4	1	4	5	3	4	4	4	3.8	3.8
5	5	5	5	5	5	5	5	5	5	5	5	5	5	5	5	5	5	5	5	5	5	5	5	5	5	5	5	5	5	4.7	4.6
5	4	5	2	2	3	4	5	5	5	2	5	5	5	4	5	5	5	5	5	5	5	3	4	5	5	5	4	4	5	4.1	4.2
5	5	3	3	4	5	5	5	5	5	5	5	5	5	5	5	5	5	5	5	5	5	5	1	3	5	3	5	3	5	4.1	4
4	4	2	3	3	2	5	5	4	4	4	3	4	5	5	4	4	5	3	4	2	4	3	3	2	4	2	3	2	3	2.6	2.7
5	4	4	4	4	4	4	4	4	4	4	5	5	5	5	5	4	5	5	5	5	5	3	3	4	4	4	4	4	4	4.2	4.2
5	1	4	3	3	4	4	5	5	5	3	5	3	4	5	5	5	5	3	5	5	5	4	1	4	3	3	5	3	5	3.9	4.1
4	4	4	4	3	3	4	4	4	4	3	4	4	3	4	4	3	4	3	4	4	5	3	3	4	3	3	3	3	3	3.8	3.9
5	5	5	5	5	3	5	5	5	4	5	5	5	4	5	4	5	5	5	5	5	5	5	3	5	5	5	5	5	5	4.6	4.6
5	5	5	5	5	5	5	5	5	5	5	5	5	5	5	5	5	5	5	5	5	5	5	5	5	5	5	5	5	5	3.2	3.1
4	3	2	4	1	3	3	4	4	3	2	5	5	4	4	5	5	5	5	4	5	4	2	2	3	4	1	3	4	3	2.2	2.4
5	5	4	4	4	5	5	4	3	3	4	4	4	4	4	5	4	4	4	4	4	4	4	3	5	5	4	4	4	5	4.2	4.2
5	3	3	2	3	3	3	4	4	4	3	4	4	4	4	4	5	4	3	4	5	5	3	2	2	3	1	2	4	3	3.4	3.5
4	4	4	4	4	4	4	4	4	4	4	4	4	4	4	4	4	4	4	4	4	4	4	3	4	4	4	4	4	4	3	3.1
4	4	4	4	3	4	4	4	3	4	4	4	4	4	5	5	5	4	4	4	4	4	4	3	4	3	3	4	4	4	3.9	4
5	5	5	5	1	5	5	5	5	5	5	5	5	5	5	5	5	5	5	5	5	5	4	5	5	5	1	5	5	5	4.4	4.4
4	3	3	3	3	4	3	5	5	5	5	5	5	5	5	5	5	5	5	5	5	5	3	3	3	4	3	4	4	4	3.4	3.6
5	5	5	5	5	5	5	5	5	5	5	5	5	5	5	5	5	5	5	5	5	5	5	5	5	5	5	5	5	5	4.2	4
5	5	2	3	1	3	3	5	5	4	5	5	5	4	5	3	5	4	5	4	5	5	3	2	2	5	3	5	3	3	3.4	3.5
4	4	4	3	5	5	4	5	5	4	3	5	5	4	5	5	5	4	5	2	4	3	4	2	4	5	3	4	3	5	4.1	4.2
5	5	3	3	3	4	1	5	5	5	4	4	4	4	3	4	5	5	1	5	5	5	4	3	4	5	4	4	3	4	3.2	3.3
3	3	1	2	3	4	2	5	2	4	3	4	5	4	5	5	4	5	4	4	3	3	3	1	3	4	3	4	2	2	3.1	3.3
4	5	5	3	3	3	3	5	5	4	3	4	4	5	4	3	4	4	4	5	3	5	4	2	5	5	3	3	5	5	3.6	3.7
3	5	2	1	1	3	1	5	5	4	1	5	5	3	5	3	5	3	5	5	3	3	4	2	5	5	4	1	5	5	2.9	3.2
3	4	4	4	4	3	4	4	5	4	3	4	4	3	5	4	4	4	3	5	3	4	3	2	3	2	4	5	2	3	4	4
5	5	3	3	3	2	2	5	5	5	4	5	5	4	5	4	5	5	5	5	5	5	4	3	3	4	3	4	4	4	3.4	3.5
4	4	4	4	3	5	4	4	5	4	4	4	4	4	5	5	5	5	5	5	5	4	4	4	4	4	3	5	4	4	4.1	4.1
4	5	5	5	4	4	4	5	4	5	3	4	3	3	4	3	5	3	3	4	4	4	4	5	4	4	4	4	4	4	4.3	4.2
5	3	4	3	4	5	5	5	5	4	4	4	5	4	4	5	3	3	4	5	5	4	4	4	5	5	4	5	4	4	4.1	4.2
4	4	4	4	5	4	5	5	5	5	5	4	5	3	5	4	5	5	5	5	5	5	5	2	4	4	3	3	4	4	2.9	2.9
5	5	5	5	4	5	5	5	5	5	5	5	5	5	5	5	5	5	4	5	5	5	5	3	5	4	4	5	5	5	4	3.7
4	4	2	2	4	3	5	5	5	4	5	5	3	3	4	4	5	5	2	5	5	5	2	1	3	3	3	2	4	4	3.6	3.7
5	4	2	4	4	4	4	5	5	5	5	5	5	5	5	5	5	5	5	5	5	5	4	1	4	5	4	4	4	4	4.2	4.2
4	4	4	3	4	4	3	4	5	5	4	5	5	5	4	5	3	4	3	4	4	5	2	1	2	4	1	5	3	3	4.1	4.1
5	5	5	4	5	4	5	5	5	5	4	5	5	5	5	5	5	5	5	5	5	5	3	3	4	4	3	4	4	5	4.5	4.5
4	4	3	3	4	4	4	4	4	4	3	4	5	5	4	5	4	4	3	4	4	4	3	3	3	4	3	3	3	4	3.7	3.7
5	5	4	4	5	5	5	5	5	5	4	5	5	5	4	5	4	5	4	5	5	5	5	4	5	5	4	5	4	4	4.1	4.1
5	5	4	5	5	5	4	5	5	5	4	5	5	5	5	5	5	5	5	5	5	5	3	3	4	5	4	5	5	5	4.5	4.4
3	3	4	4	2	4	4	4	5	5	3	5	4	4	5	5	4	4	4	5	4	4	4	2	3	4	4	4	3	4	3.5	3.6
5	5	5	2	5	5	5	5	5	5	5	5	5	5	5	5	5	5	4	5	5	5	5	2	5	5	5	5	5	5	4.2	4.2
4	4	4	3	3	4	4	3	5	4	5	5	5	5	4	5	5	5	2	4	5	5	3	3	4	4	5	5	5	5	4.1	4.2
5	5	4	4	3	4	4	5	5	4	3	4	4	4	4	3	3	5	3	3	4	4	4	3	4	4	3	3	3	4	4.1	4.1
4	4	3	4	1	5	5	4	5	4	5	4	4	4	5	5	4	5	4	5	5	5	4	3	5	5	4	5	3	3	3.6	3.7
5	5	5	5	5	5	5	4	5	5	5	5	5	5	5	5	5	5	5	5	5	5	5	5	5	5	5	5	5	5	4.2	4.2
4	5	5	1	3	5	3	5	5	3	3	3	5	5	1	3	3	3	4	3	5	3	3	1	3	5	2	5	4	5	3.9	4
5	5	3	3	4	5	5	5	5	5	5	5	5	5	5	5	4	5	4	4	5	5	4	4	4	5	5	4	4	5	4.3	4.3
5	4	3	3	3	5	5	5	4	4	4	5	4	4	5	5	5	4	3	4	5	5	4	4	4	4	3	4	5	4	2.8	2.7
5	5	4	5	5	4	5	5	4	5	5	4	4	5	4	5	4	5	5	4	4	4	5	2	3	5	4	5	4	5	2.8	2.7
5	5	3	2	5	4	4	4	4	5	5	5	5	5	5	4	5	5	5	4	3	4	3	3	4	5	3	4	4	5	4.1	4.1
5	4	4	5	4	4	4	5	5	5	4	5	5	5	5	5	5	5	5	4	4	5	4	4	4	5	4	4	4	5	4.3	4.3
5	5	3	2	3	4	3	5	5	4	3	5	5	5	5	4	5	4	4	4	5	5	3	2	3	3	4	3	3	3	3.6	3.6
5	4	3	4	4	4	4	4	5	5	4	5	5	5	5	5	5	5	5	5	5	4	3	2	3	4	3	3	3	3	4.2	4.2
3	4	3	4	3	4	3	4	5	5	5	5	5	5	5	5	5	3	4	4	3	5	3	3	3	4	3	3	3	3	3.8	3.9
5	4	3	5	5	4	4	5	5	5	5	5	5	5	5	5	5	5	5	5	4	5	3	3	4	4	4	3	3	4	3.9	3.9
5	5	5	5	5	5	5	5	5	5	5	5	5	4	5	5	5	5	5	5	5	5	4	3	3	5	3	4	4	4	4.3	4.3
4	4	3	4	2	4	4	5	5	4	4	5	4	4	4	3	3	3	4	4	4	4	4	4	4	4	4	4	4	3	3.7	3.8
5	5	5	5	5	5	5	5	5	5	5	5	5	5	5	5	5	5	5	5	5	5	5	5	5	5	5	5	5	5	4.2	4
5	5	2	2	1	3	5	5	5	5	5	5	5	5	5	5	5	5	5	5	5	5	4	2	3	5	5	5	2	4	3.8	4
5	5	4	5	4	5	5	5	5	5	5	5	5	5	5	5	5	5	5	5	5	5	4	1	4	5	3	4	4	5	4.5	4.5
5	5	5	4	4	5	4	5	5	5	5	4	4	5	5	5	5	4	4	5	5	5	4	3	4	5	4	5	4	4	4.2	4.2
5	5	5	4	4	4	4	5	5	5	5	4	5	5	5	5	5	5	5	5	5	5	4	1	4	4	4	4	4	4	4	4
5	5	5	5	5	5	5	5	5	5	5	5	5	5	5	5	5	5	5	5	5	5	5	4	5	5	4	5	5	5	4.4	4.3
5	5	5	5	5	5	5	5	5	5	5	5	5	5	5	5	5	5	5	5	5	5	5	5	5	5	5	5	5	5	4.2	4.1
5	5	3	3	2	3	3	5	5	5	5	3	5	5	5	5	5	5	5	4	3	5	3	2	2	4	2	2	2	4	3.2	3.4
5	5	4	3	3	3	3	5	5	5	5	5	5	5	5	5	5	5	5	5	5	5	4	3	4	5	5	3	3	4	4.1	4.2
5	4	3	4	5	4	4	5	5	4	4	4	5	5	4	5	5	5	3	4	5	4	3	2	4	5	3	4	4	4	3.8	3.9
5	4	2	5	3	5	3	5	5	4	3	5	5	5	5	5	3	5	4	5	5	5	2	3	4	3	3	3	2	5	3.9	3.9
5	5	4	4	3	4	5	5	5	4	4	5	5	5	5	5	5	5	4	5	5	5	3	3	4	4	4	4	3	4	4.3	4.3
5	4	3	4	4	3	3	5	5	4	4	5	5	5	4	5	3	4	4	4	4	4	4	4	4	4	4	4	5	5	3.6	3.7
5	5	5	4	5	5	2	5	5	5	5	5	5	5	5	4	3	5	5	5	5	5	4	2	5	5	3	5	4	5	4.1	4.1
5	5	5	3	5	4	2	5	5	5	2	5	5	5	5	5	5	5	5	5	5	5	4	1	5	5	2	5	5	5	3.9	4
2	2	1	4	4	4	3	5	5	5	4	5	5	5	5	5	4	4	5	5	5	5	4	1	2	2	5	5	1	5	3.5	3.6
3	3	3	3	3	3	5	5	5	5	4	5	5	5	5	5	5	5	5	5	5	5	4	3	3	3	3	3	3	4	3.7	3.8
5	5	5	5	5	5	5	5	5	5	5	5	5	5	5	5	5	5	5	5	5	5	4	4	5	5	5	4	5	5	4.7	4.6
4	4	3	4	5	4	5	5	4	4	5	5	4	5	5	5	5	5	5	5	5	5	4	1	4	3	3	4	3	4	4.1	4.2
5	5	4	5	5	5	5	3	5	4	5	5	5	5	5	5	5	4	5	5	4	5	4	2	2	5	5	5	4	4	4.9	4.9
5	5	4	4	5	4	4	5	5	5	5	5	5	4	5	5	5	5	5	5	5	5	4	4	4	4	4	4	4	4	4.4	4.3
5	5	4	1	4	2	4	5	5	5	5	4	5	5	5	5	5	5	5	5	4	5	3	2	3	4	4	4	4	3	4	4.1
5	5	5	5	5	5	3	5	5	5	5	5	5	5	5	5	5	5	4	5	5	5	4	2	5	5	4	5	5	5	4.3	4.3
5	4	3	4	5	3	3	4	5	5	4	4	5	4	4	5	5	3	4	4	3	4	4	3	4	5	4	4	4	4	4.1	4.1
5	5	5	5	5	5	5	5	5	5	5	5	5	5	5	5	5	5	5	5	5	5	5	5	5	5	4	5	5	5	4	4
4	4	3	3	3	3	3	4	4	4	4	4	3	4	4	4	4	3	4	4	4	4	4	4	4	4	3	4	4	4	2.5	2.6
5	5	5	5	5	5	5	5	5	5	5	5	5	5	5	5	5	5	5	5	5	5	5	5	5	5	5	5	5	5	4.4	4.4
3	3	3	3	3	3	3	4	4	4	4	4	4	4	4	4	4	4	4	4	4	4	3	3	3	4	4	4	4	4	3.3	3.4
4	3	2	4	3	3	3	5	5	5	5	5	4	3	4	5	4	4	5	4	5	4	3	2	4	4	3	4	3	5	3.1	3.1
5	4	4	5	5	4	5	5	5	5	5	5	5	4	5	5	5	5	5	4	5	4	4	4	4	5	4	4	4	5	4.3	4.3
5	5	5	4	4	5	5	5	5	5	4	5	5	5	5	5	5	5	5	4	5	5	5	5	4	5	5	5	5	5	4.5	4.4
4	4	4	5	5	4	4	5	5	5	5	5	4	4	5	5	5	5	5	4	4	4	4	3	4	5	4	4	4	5	4.1	4
5	5	5	4	5	5	4	5	5	5	4	5	5	5	5	4	5	5	4	5	4	5	4	4	4	5	5	4	4	5	4.2	4.1
4	4	4	4	4	4	4	4	4	4	4	4	4	4	4	4	4	4	4	4	4	4	4	4	4	4	4	4	4	4	3.8	3.8
4	4	5	5	5	5	5	5	5	5	5	4	5	5	5	5	5	5	5	5	5	5	5	5	4	5	4	5	4	5	4.2	4.1
3	3	3	3	3	3	3	3	3	3	3	5	5	5	5	4	3	3	5	5	3	3	3	3	3	5	3	3	3	3	3.2	3.4
5	5	4	5	5	5	5	5	4	5	5	5	5	4	5	4	5	5	4	4	4	5	5	4	5	5	5	5	5	5	4.5	4.4
5	5	5	5	4	5	5	5	5	5	4	5	5	5	5	5	4	5	5	5	5	5	5	1	5	5	5	4	5	5	4.2	4.2
4	5	4	5	5	5	5	5	5	5	5	4	5	5	5	4	5	5	4	5	5	2	5	5	4	5	4	5	4	5	4.1	4.1
4	4	4	3	4	3	4	4	4	4	4	4	4	4	4	4	4	4	4	4	4	4	4	2	3	5	4	5	4	4	2.6	2.6
4	4	4	4	4	4	4	4	5	4	4	5	5	4	4	5	4	5	4	4	5	4	5	4	4	4	4	5	4	4	3.8	3.8
4	4	3	3	4	5	3	4	5	4	4	5	5	4	3	4	4	5	4	5	5	4	3	2	2	4	3	4	3	4	3.8	3.9
5	5	5	5	5	5	5	5	5	5	5	5	5	5	5	3	5	5	5	5	5	5	5	3	5	3	3	3	3	5	4.5	4.4
3	3	4	5	3	3	4	4	3	4	4	3	4	4	4	3	4	4	4	3	1	4	3	2	3	2	3	4	2	5	3.7	3.8
5	5	1	3	1	5	5	5	5	5	5	5	5	5	5	5	5	5	5	5	5	5	3	1	3	5	5	5	3	5	3.6	3.6
5	5	5	5	5	5	5	5	5	5	5	5	5	5	5	5	5	5	5	5	5	5	5	5	5	5	5	5	5	5	4.4	4.2
5	3	4	3	1	3	4	5	5	5	4	4	3	3	5	4	4	5	4	5	3	3	4	3	4	5	3	2	3	4	4.1	4.3
5	5	5	2	3	3	3	4	5	5	1	5	5	5	5	5	5	5	3	3	5	5	5	2	3	3	3	5	5	4	4.1	4.3
4	4	3	4	2	4	4	5	4	5	3	5	5	4	4	4	4	5	4	4	4	4	4	2	3	4	4	4	4	4	4	4.1
4	4	4	4	4	4	4	5	5	5	5	3	5	5	5	5	5	5	5	5	5	5	4	3	4	4	4	4	4	4	4.3	4.4
5	4	3	4	4	4	4	5	5	5	3	3	5	5	5	5	5	5	4	5	5	5	4	2	3	5	4	4	4	5	4.1	4.2
4	4	4	3	4	4	3	4	4	4	3	4	4	3	3	3	4	4	4	3	3	4	4	4	3	3	3	3	3	4	4.3	4.4
4	3	3	4	4	4	3	3	5	3	5	3	5	4	4	4	5	5	5	5	3	5	4	2	3	4	3	3	4	4	3.8	4
5	4	3	4	3	4	2	5	4	5	4	5	5	5	5	4	4	5	4	4	3	4	3	2	4	5	4	4	4	3	4.2	4.4
5	4	3	4	2	2	3	4	5	4	3	4	5	5	4	5	5	4	4	3	4	4	3	2	3	4	3	2	2	2	3.6	3.7
5	4	4	4	4	4	4	5	5	5	4	5	5	5	4	5	5	5	4	4	4	5	4	3	4	4	4	4	4	4	4.1	4.2
5	5	4	5	5	3	4	4	4	4	3	4	4	4	4	4	4	4	4	4	4	4	4	3	4	4	4	4	4	4	4.3	4.3
5	5	4	5	5	5	4	5	5	5	5	4	5	5	5	5	5	5	5	5	5	5	4	3	5	5	5	5	5	4	4.2	4.1
5	5	5	5	5	5	5	5	5	5	5	5	5	5	5	5	5	5	5	5	5	5	5	5	5	5	5	5	5	5	4.2	4.1
4	5	5	5	5	4	4	5	5	5	5	5	5	5	4	5	5	5	4	5	4	5	4	3	4	4	4	4	4	4	4.1	4.1
5	5	5	5	3	3	5	5	5	5	5	5	5	5	5	5	5	5	5	5	5	5	4	5	5	5	5	5	5	5	4.2	4.3
5	5	4	4	4	4	5	4	5	5	4	4	4	4	4	5	5	5	5	5	5	5	5	3	4	5	4	4	3	4	3.9	3.8
4	4	4	3	4	4	3	4	4	4	3	4	4	3	3	3	4	4	4	3	3	4	4	4	3	3	3	3	3	4	3.8	4
4	3	3	4	4	4	3	3	5	3	5	3	5	4	4	4	5	5	5	5	3	5	4	2	3	4	3	3	4	4	3.8	3.9
5	4	3	4	3	4	2	5	4	5	4	5	5	5	5	4	4	5	4	4	3	4	3	2	4	5	4	4	4	3	3.7	3.7
5	4	3	4	2	2	3	4	5	4	3	4	5	5	4	5	5	4	4	3	4	4	3	2	3	4	3	2	2	2	4.1	4.2
5	4	4	4	4	4	4	5	5	5	4	5	5	5	4	5	5	5	4	4	4	5	4	3	4	4	4	4	4	4	4.4	4.4
5	5	4	5	5	3	4	4	4	4	3	4	4	4	4	4	4	4	4	4	4	4	4	3	4	4	4	4	4	4	4.3	4.3
