# Supplementary material for: Modeling the integration of ethics, social responsibility, and sustainability in university contexts
Source: PLoS One. 2025 Dec 9;20(12):e0337068. doi: 10.1371/journal.pone.0337068 (PMC12688095; doi:10.1371/journal.pone.0337068)
Supplement: S3 File — (TXT) [file pone.0337068.s003.txt]

# DATA LOADING (PLOS ONE — Supporting Information)


# The dataset files required by this script must be placed
# in the SAME folder as S5_scripts.R.
#
# Required files:
# S1_DataR_EFA.txt
# S2_DataR.txt
#
# Absolute paths (e.g., C:/...) must NOT be used to ensure
#    reproducibility on any computer.
#
# Do NOT use setwd(). This script checks the presence of 
#    the files in the current working directory.


# Supporting Information Script (S5)
# R version used: 4.5.1


# Install required packages:
install.packages(c("psych","dplyr","ggplot2","lavaan","semTools","purrr","tibble"))

# Load libraries:
library(psych); library(dplyr); library(ggplot2); library(lavaan)
library(semTools); library(purrr); library(tibble)


# NOTE: The following line installs the required R packages.
#       Please install them before running the script.


install.packages(c("psych","dplyr","ggplot2","lavaan","semTools","purrr","tibble"))

#-------------------------------- EFA 1 --------------------------------------------

datosfull <- read.table("S1_DataR_EFA.txt", header = TRUE, sep = "\t")

head(datosfull)
names(datosfull)

datos1<- datosfull[c("i1","i2","i3","i4","i5","i6","i7","i8","i9","i10","i11","i12","i13",
"i14","i15","i16","i17","i18","i19","i20","i21","i22","i23","i24","i25","i26","i27","i28","i29","i30")]

head(datos1)
names(datos1)

# Execute instruction EFA
afe1_resultados <- fa(r = cor(datos1, use = "pairwise.complete.obs"), nfactors = 3, fm = "minres", rotate = "varimax")

# Show results
print(afe1_resultados)

# Visualizing results
fa.diagram(afe1_resultados)


#-------------------------------- EFA 2 --------------------------------------------


# Read file

datos2<- datosfull[c("i3","i4","i5","i6","i7","i8","i9","i10","i12","i13",
"i14","i15","i16","i17","i18","i20","i22","i23","i25","i27","i28","i29","i30")]

head(datos2)
names(datos2)

# Execute instruction EFA
afe2_resultados <- fa(r = cor(datos2, use = "pairwise.complete.obs"), nfactors = 3, fm = "minres", rotate = "varimax")

# Show results
print(afe2_resultados)

# Visualizing results
fa.diagram(afe2_resultados)

#-------------------------------- EFA 3 ----------------------------


# Read file

# Load the S2_DataR dataset (file must be in the same folder as this script)
datosfull <- read.table("S2_DataR.txt", header = TRUE, sep = "\t")

head(datosfull)
names(datosfull)

datos3<- datosfull[c("i19","i20","i21","i22","i23","i8","i1","i9","i12","i2","i4",
"i6","i3","i7","i10","i11","i5","i18","i14","i17","i15","i16","i13")]

head(datos3)
names(datos3)

# Execute instruction EFA
afe3_resultados <- fa(r = cor(datos3, use = "pairwise.complete.obs"), nfactors = 3, fm = "minres", rotate = "varimax")

# Show results
print(afe3_resultados)

# Visualizing results
fa.diagram(afe3_resultados)

KMO(datos3)
cortest.bartlett(cor(datos1, use = "pairwise.complete.obs"), n = nrow(datos3))

#-------------------------------------  MODELS -------------------------------------------

# Load the S2_DataR dataset (again, in another section)
datosfull <- read.table("S2_DataR.txt", header = TRUE, sep = "\t")

head(datosfull)
names(datosfull)

datos<- datosfull[c("i19","i20","i21","i22","i23","i8","i1","i9","i12","i2","i4",
"i6","i3","i7","i10","i11","i5","i18","i14","i17","i15","i16","i13","STS_Academic_Results", "EM_Academic_Results")]

#-------------------------------------  AFC  -----------------------------------------

modelo_pred <- '

# Measurement model
  Ethics =~ i1 + i2 + i3 + i4 + i5 + i6 + i7 + i8 + i9 + i10 + i11 + i12
  Sustainability =~ i13 + i14 + i15 + i16 + i17 + i18 + i19 
  Social_Responsibility =~ i20 + i21 + i22 + i23

# Structural model
  ERS =~ Ethics + Social_Responsibility + Sustainability '

fit_pred <- sem(modelo_pred, data = datos)
summary(fit_pred, fit.measures = TRUE, standardized = TRUE)

fitMeasures(fit_pred, c("chisq", "df", "pvalue", "cfi", "tli", "rmsea", "srmr", "aic", "bic"))

lavaanPlot(model = fit_pred, 
           coefs = TRUE, 
           stand = TRUE,   # Muestra coeficientes estandarizados
           covs = TRUE,
           stars = TRUE,   # Muestra estrellas para significancia
           node_options = list(shape = "box", fontname = "Helvetica", fontsize = 48), # Opciones de nodo
           edge_options = list(color = "black", penwidth = 3, fontname = "Helvetica", fontsize = 48))

lavaanPlot(model = fit_pred, 
           coefs = TRUE, 
           stand = TRUE,   # Muestra coeficientes estandarizados
           covs = TRUE,
           stars = TRUE,   # Muestra estrellas para significancia
           node_options = list(shape = "box", fontname = "Helvetica", fontsize = 48), # Opciones de nodo
           edge_options = list(color = "black", penwidth = 3, fontname = "Helvetica", fontsize = 48),
           graph_options = list(rankdir = "LR"))

#-------------------------------------  Modelo STS_Academic_Results -----------------------------------

modelo1 <- '

# Measurement model
  Ethics =~ i1 + i2 + i3 + i4 + i5 + i6 + i7 + i8 + i9 + i10 + i11 + i12
  Sustainability =~ i13 + i14 + i15 + i16 + i17 + i18 + i19 
  Social_Responsibility =~ i20 + i21 + i22 + i23

# Modelo estructural
  ERS =~ Ethics + Social_Responsibility + Sustainability 
  STS_Academic_Results ~ ERS  '


fit1 <- sem(modelo1, data = datos)
summary(fit1, fit.measures = TRUE, standardized = TRUE)

fitMeasures(fit1, c("chisq", "df", "pvalue", "cfi", "tli", "rmsea", "srmr", "aic", "bic"))

lavaanPlot(model = fit1, 
           coefs = TRUE, 
           stand = TRUE,   # Muestra coeficientes estandarizados
           covs = TRUE,
           stars = TRUE,   # Muestra estrellas para significancia
           node_options = list(shape = "box", fontname = "Helvetica", fontsize = 48), # Opciones de nodo
           edge_options = list(color = "black", penwidth = 3, fontname = "Helvetica", fontsize = 48),
           graph_options = list(rankdir = "LR"))


#-------------------------------------  Model 2 EM_Academic_Results -------------------------------

modelo2 <- '

# Measurement model
  Ethics =~ i1 + i2 + i3 + i4 + i5 + i6 + i7 + i8 + i9 + i10 + i11 + i12
  Sustainability =~ i13 + i14 + i15 + i16 + i17 + i18 + i19 
  Social_Responsibility =~ i20 + i21 + i22 + i23

# Structural model
  ERS =~ Ethics + Social_Responsibility + Sustainability 
  EM_Academic_Results ~ ERS '

fit2 <- sem(modelo2, data = datos)

summary(fit2, fit.measures = TRUE, standardized = TRUE)

fitMeasures(fit2, c("chisq", "df", "pvalue", "cfi", "tli", "rmsea", "srmr", "aic", "bic"))

lavaanPlot(model = fit2, 
           coefs = TRUE, 
           stand = TRUE,   # Muestra coeficientes estandarizados
           covs = TRUE,
           stars = TRUE,   # Muestra estrellas para significancia
           node_options = list(shape = "box", fontname = "Helvetica", fontsize = 48), # Opciones de nodo
           edge_options = list(color = "black", penwidth = 3, fontname = "Helvetica", fontsize = 48),
           graph_options = list(rankdir = "LR"))


# -----------------------------------------------------------
# Load the required libraries for the analyses
# -----------------------------------------------------------


# Load the S2_DataR dataset (same file, different section of the script)

datosfull <- read.table("S2_DataR.txt", header = TRUE, sep = "\t")

head(datosfull)
names(datosfull)

datos<- datosfull[c("i19","i20","i21","i22","i23","i8","i1","i9","i12","i2","i4",
"i6","i3","i7","i10","i11","i5","i18","i14","i17","i15","i16","i13","STS_Academic_Results", "EM_Academic_Results")]


#-------------------------------------   McDonald’s omega (ω) _ Cronbach’s alpha (α)--------------------------------
ethics <- paste0("i", 1:12)   # i1–i12
sr     <- paste0("i", 13:19)  # i13–i19
sust   <- paste0("i", 20:23)  # i20–i23  
ERS  <- paste0("i", 1:23)  # i20–i23  


stopifnot(all(ethics %in% names(datos)))
stopifnot(all(sr     %in% names(datos)))
stopifnot(all(sust   %in% names(datos)))

omega_poly_one <- function(df_sub){
  # elimina filas con NA solo para esa subescala (mantener simple)
  sub_clean <- na.omit(df_sub)
  # si quedaran muy pocas filas, podría fallar el policórico
  R <- psych::polychoric(sub_clean)$rho
  # omega() puede tomar una matriz de correlaciones
  om <- psych::omega(R, nfactors = 1, plot = FALSE)
  as.numeric(om$omega.tot)  # ω total
}

alpha_one <- function(df_sub){
  a <- suppressWarnings(psych::alpha(df_sub))
  as.numeric(a$total$raw_alpha)
}

bloques <- list(
  Ethics = datos[, ethics],
  SR     = datos[, sr],
  Sust   = datos[, sust]
)

omega_psych <- map_dbl(bloques, omega_poly_one)
alpha_psych <- map_dbl(bloques, alpha_one)
n_items     <- map_int(bloques, ncol)

print(omega_psych)
print(alpha_psych)
print(n_items)
